# Supplementary material for: MicroRNA 876-5p modulates EV-A71 replication through downregulation of host antiviral factors
Source: Virol J. 2020 Feb 5;17:21. doi: 10.1186/s12985-020-1284-8 (PMC7003331; doi:10.1186/s12985-020-1284-8)
Supplement: Supplementary file 1 — Additional file 1: Table S1. Microarray data of the differentially expressed genes obtained from mock-infected (M), EV-A71 infected wild type cells (24 hpi) and EV-A71 infected with miR876-5p knocked-down (KD infection) cells. [file 12985_2020_1284_MOESM1_ESM.zip › miR876-5p microarray data 2019.xlsx]

## Sheet: 工作表1
				KD=knockdown miR-876-5p			#N/A:singal value<70
			miR-876-5p	fold change(normalized by quantile)			ProcessedSignal(raw data)
	Transcript ID	Gene Symbol	score	M vs 24hpi	M vs KD(infection)	24hpi vs KD(infection)	M	24hpi	KD(infection)	Link
A_23_P349406	NM_173642	RIMKLA	87	#N/A	4.9883	4.76652	87.6373	76.873	394.995	RIMKLA	Homo sapiens ribosomal modification protein rimK-like family member A (RIMKLA), mRNA [NM_173642]
A_24_P365515	NM_021784	FOXA2	91	#N/A	4.34674	3.99376	177.693	162.952	688.22	FOXA2	Homo sapiens forkhead box A2 (FOXA2), transcript variant 1, mRNA [NM_021784]
A_33_P3288844	NM_000565	IL6R	5	#N/A	4.16018	5.5889	32.4926	#N/A	122.728	IL6R	Homo sapiens interleukin 6 receptor (IL6R), transcript variant 1, mRNA [NM_000565]
A_23_P157117	NM_182898	CREB5	20	#N/A	3.4944	2.66386	575.18	655.246	1802.9	CREB5	Homo sapiens cAMP responsive element binding protein 5 (CREB5), transcript variant 1, mRNA [NM_182898]
A_23_P324327	NM_016235	GPRC5B	78	#N/A	3.13532	3.12848	2234.27	2007.56	6588.76	GPRC5B	Homo sapiens G protein-coupled receptor, family C, group 5, member B (GPRC5B), mRNA [NM_016235]
A_33_P3280875	NM_006469	IVNS1ABP	64	#N/A	2.99218	3.49608	50.7659	#N/A	137.668	IVNS1ABP	Homo sapiens influenza virus NS1A binding protein (IVNS1ABP), mRNA [NM_006469]
A_33_P3312104	NM_025099	CTC1	5	#N/A	2.83295	2.8562	276.382	231.629	699.083	CTC1	Homo sapiens CTS telomere maintenance complex component 1 (CTC1), mRNA [NM_025099]
A_33_P3363260	NM_173582	PGM2L1	15	#N/A	2.82564	3.82134	176.297	109.097	446.346	PGM2L1	Homo sapiens phosphoglucomutase 2-like 1 (PGM2L1), mRNA [NM_173582]
A_24_P163113	NM_017548	CDV3	86	#N/A	2.29894	2.06456	11539.9	11940.6	25287.3	CDV3	Homo sapiens CDV3 homolog (mouse) (CDV3), transcript variant 2, mRNA [NM_017548]
A_33_P3210423	NM_004774	MED1	28	#N/A	2.1198	2.03082	320.114	283.937	604.985	MED1	Homo sapiens mediator complex subunit 1 (MED1), mRNA [NM_004774]
A_33_P3306510	NM_005124	NUP153	64	#N/A	2.1132	2.19441	3072.38	2662.02	6095.85	NUP153	Homo sapiens nucleoporin 153kDa (NUP153), mRNA [NM_005124]
A_23_P91350	NM_019593	GPCPD1	28	#N/A	-2.06981	-2.10883	1768.7	1555.29	764.741	GPCPD1	FALSE
A_33_P3330149	NM_000280	PAX6	82	#N/A	-2.15233	-2.34033	3546.28	3430.93	1503.89	PAX6	Homo sapiens paired box 6 (PAX6), transcript variant 1, mRNA [NM_000280]
A_23_P329375	NM_002702	POU6F1	97	#N/A	-3.23827	-3.27057	656.466	559.788	180.755	POU6F1	Homo sapiens POU class 6 homeobox 1 (POU6F1), transcript variant 1, mRNA [NM_002702]
A_23_P85682	NM_005595	NFIA	14	#N/A	-3.82586	-2.55551	172.588	95.0401	40.9024	NFIA	Homo sapiens nuclear factor I/A (NFIA), transcript variant 1, mRNA [NM_001134673]
A_24_P124370	NM_018222	PARVA	10	#N/A	-3.98874	-3.41179	15520.2	12157.6	3716.02	PARVA	Homo sapiens parvin, alpha (PARVA), mRNA [NM_018222]
A_24_P6626	NM_052907	TMEM132B	73	#N/A	-4.75297	-2.84064	168.058	83.1585	32.1036	TMEM132B	Homo sapiens transmembrane protein 132B (TMEM132B), mRNA [NM_052907]
A_33_P3309551	NM_002839	PTPRD	16	#N/A	-5.26539	-3.6023	3058.49	1810.03	521.772	PTPRD	Homo sapiens protein tyrosine phosphatase, receptor type, D (PTPRD), transcript variant 1, mRNA [NM_002839]
A_23_P216108	NM_000037	ANK1	91	#N/A	-5.99831	-3.46695	967.46	468.866	143.831	ANK1	Homo sapiens ankyrin 1, erythrocytic (ANK1), transcript variant 2, mRNA [NM_020477]
A_33_P3409099	NM_000332	ATXN1	19	#N/A	-6.97975	-5.72352	480.104	329.486	62.1883	ATXN1	Homo sapiens ataxin 1 (ATXN1), transcript variant 1, mRNA [NM_000332]
A_23_P143247	NM_173485	TSHZ2	18	#N/A	-18.9022	-12.1221	374.616	199.495	17.7896	TSHZ2	Homo sapiens teashirt zinc finger homeobox 2 (TSHZ2), transcript variant 1, mRNA [NM_173485]
A_24_P11315	NM_020190	OLFML3	60	#N/A	-26.0208	-16.2349	1284.16	678.536	44.6779	OLFML3	Homo sapiens olfactomedin-like 3 (OLFML3), mRNA [NM_020190]
